# Supplementary material for: Human Exposure to Bisphenols, Parabens, and Benzophenones, and Its Relationship with the Inflammatory Response: A Systematic Review
Source: Int J Mol Sci. 2023 Apr 15;24(8):7325. doi: 10.3390/ijms24087325 (PMC10139086; doi:10.3390/ijms24087325)
Supplement: Supplementary file 1 [file ijms-24-07325-s001.zip]

Archive with 1 entries (1 files):
- ijms-2288287-supplementary.pdf
